# Supplementary material for: Factors influencing integrated disease surveillance and response system in selected districts in the Eastern Region of Ghana
Source: PLoS One. 2024 Aug 13;19(8):e0295473. doi: 10.1371/journal.pone.0295473 (PMC11321551; doi:10.1371/journal.pone.0295473)
Supplement: S2 Text — (XLSX) [file pone.0295473.s002.xlsx]

## Sheet: survey
type	name	label::English	hint::English	read_only	constraint	constraint_message::English	relevant	appearance	choice_filter	required	calculation
note	surveilance	SURVEILANCE SYSTEMS		yes
select_one facility_type	facility_type	Facility type	Where are you working?
select_one duration_work	duration_at_current_position_in_years	Duration at current position (in years)	how long have you worked in this place?
select_one education	educational_qualification	Educational/Qualification	please write your current level of education e.g. SHS, university
select_one cadre	cadre_category	Cadre/Category of staff	what is your profession
text	other_cadre	Other Cadre
integer	staff_involved_in_surveillance_activities	How may staffs are involved in surveillance activities at this facility?	staff who carry out surveillance activities
note	availability_of_data_collection_tools_and_logistics_for_surveillance_activities	AVAILABILITY OF DATA COLLECTION TOOLS AND LOGISTICS FOR SURVEILLANCE ACTIVITIES
select_one yesno	do_you_have_a_register_for_recording_logging_rumors	Do you have a register for recording/logging rumors?	availibility of rumour log register
select_one yesno	do_you_have_idsr_technical_guideline	Do you have IDSR technical guideline?	availibility of IDSR technical guidelines
note	do_you_have_the_follwing_forms_for_idsr	Do you have the following forms for IDSR?
select_one yesno	immediate_reporting_forms	Immediate reporting forms	availability of immediate reporting forms
select_one yesno	weekly_idsr_reporting_forms	Weekly IDSR reporting forms	availability of weekly IDSR reporting forms
select_one yesno	monthly_idsr_reporting_forms	Monthly IDSR reporting forms	availability of monthly IDSR reporting forms
select_one yesno	case_based_forms_for_priority_diseases	Case based forms for priority diseases	availability of case based forms
select_one yesno	case_based_forms_for_afp	Case based forms for AFP	availability of AFP case investigation forms
select_one yesno	case_based_forms_for_measles	Case based forms for measles	availability of meningitis case investigation forms
select_one yesno	case_based_forms_for_meningitis	Case based forms for meningitis	availability of meningitis case investigation forms
select_one yesno	case_based_forms_for_yellow_fever	Case based forms for yellow fever	availability of yellow fever case investigation forms
select_one yesno	case_based_forms_for_covid-19	Case based forms for COVID-19	availability of COVID-19 case investigation forms
select_one yesno	do_you_have_generic_case_based_forms_for_prority_diseases	Do you have generic case based forms for prority diseases	availability of generic case based foms
select_one yesno	is_this_facility_equipped_with_either_a_tablet_or_computer_for_surveillance_data_management	Is this facility equipped with either a tablet or computer for surveillance data management
integer	how_many_specimen_carriers_do_you_have	How many specimen carriers do you have?
integer	how_many_sample_containers_do_you_have_for_blood_or_serum	How many sample containers do you have for blood or serum?	availability of specimen carriers for blood/serum
integer	how_many_sample_containers_do_you_have_for_stool	How many sample containers do you have for stool ?	availability of specimen carriers for stool
integer	how_many_sample_containers_do_you_have_for_cerebrospinal_fluid	How many sample containers do you have for cerebrospinal fluid?	availability of specimen containers for CSF
integer	how_many_sample_containers_do_you_have_for_sputum	How many sample containers do you have for sputum?	availability of specimen containers for sputum
select_one yesno	do_you_have_means_of_transport_for_surveillance_activities	Do you have means of transport for surveillance activities?	availability of transport for surveillance activities
note	core_surveillance_functions	CORE SURVEILLANCE FUNCTIONS
select_one yesno	do_you_have_consulting_room_register	Do you have consulting room register?	availability of consulting room register
select_one yesno	do_you_have_standard_case_definitions_for_the_priority_diseases	Do you have standard case definitions for the priority diseases?	availability of standard case definitions for priority dieases
select_one yesno	do_you_conduct_records_review_at_this_facility	Do you conduct records review at this facility?	review of registers at the following departments;consulting room, opd, wards, laboratory, etc
select_one records_review	how_often_do_you_conduct_records_review_at_this_facility	How often do you conduct records review at this facility	frequency of records review
text	observe_the_staff_involved_in_surveillance_actvities_correctly_identifying_at_least_two_of_the_priority_diseases_using_a_standard_case_definition	Observe each of the staff involved in surveillance activities correctly applying the standard case definition for detection of priority diseases (use at least two of the priority diseases as a proxy)	observe respndent diagnose a priority disease using case definition
note	case_confirmation	CASE CONFIRMATION
note	is_this_facility_capacitated_to_collect_each_of_the_following_specimen	Is this facility capacitated to collect each of the following specimen?	How many staff are trained and able to collect the following samples?
integer	sputum	Sputum	Is facility this facilty capacitated to collect sputum?
integer	stool	Stool	Is facility this facilty capacitated to collect stool
integer	blood_sample	Blood Sample	Is facility capacitated to collect blood?
integer	cerebrospinal_fluid	Cerebrospinal fluid	Is facility capacitated to collect cerebrospinal fluid?
select_one yesno	capacity_to_handle_shipment	Is facility having the capacity to handle sputum stool blood and CSF until shipment at this facility?	Is facility having the capacity to handle sputum stool blood and CSF until shipment at this facility?
select_one yesno	packing_materials_for_shipment	Do you have packing materials for shipment of specimens at the health facility? (Observe to confirm)
select_one sample_transport	how_long_does_it_take_for_samples_to_be_transported_to_the_region	How long does it take for samples to be transported to the region?	duration for collected sample reaching the region
select_one yesno	have_you_lacked_weekly_idsr_reporting_form_during_the_last_6_months	Have you lacked weekly IDSR reporting form during the last 6 months?	availability of IDSR reporting for the past 6 months
select_one yesno	is_this_facility_in_the_position_to_process_samples_for_laboraory_investigation	Is this facility in the position to process samples for laboratory investigation	avilability of laboratory at this facility to contrifuge/spinn blood samples or process samples for further investigation
select_one yesno	are_the_laboratory_services_readily_available_for_samples_processing	are the laboratory services readily availabble to assist in samples processing	laboratory services readily available for processing of samples for further innestigation
note	reporting	Reporting
integer	number_of_weekly_idsr_reports_submmitted_in_the_last_3_months	Number of weekly IDSR reports submmitted in the last 3 months
integer	number_of_monthly_idsr_reports_submitted_in_the_last_three_months	Number of monthly IDSR reports submitted in the last three months
select_one reporting_means	how_do_you_report_to_the_next_level	How do you report to the next level	means of reporting to the next level
note	data_analysis_observe_for_the_following	DATA ANALYSIS (Observe for the following)
select_one yes or no	data_analysis_by_person_place_and_time	Data analysis by person, place and time	data analyis by person, place and time
note	epidemic_response	EPIDEMIC RESPONSE
select_one yes or no	has_this_facility_been_resourced_to_implement_control_and_prevention_measures_against_any_local_disease_outbreak	Has this facility been resourced to implement control and prevention measures against any local disease outbreak? Hint human materials	ability to prevent and control local disease outbreaks
select_one response_region	how_long_does_it_take_for_the_next_higher_level_to_respond_to_your_surveillance_needs	How long does it take for the next higher level to respond to your surveillance needs	how long it takes for the next higher level to respond to the surveillance needs
select_one yesno	do_you_have_thresholds_for_epidemic_prone_diseases	Do you have thesholds for epidemic prone diseases at this facility	availiability of thresholds for epidemic pone diseases
select_one yesno	do_you_have_printed_copies_of_epidemic_preparedness_plans_the_epidemic_prone_diseases	Do you have epidemic preparedness plan for the epidemic prone diseases	availability of epidemic preparedness plan for the epidemic prone diseases
text	can_you_please_indicate_which_of_the_epidemic_prone_diseases_has_epidemic_preparedness_plan_available	Please indicate which of the epidemic prone diseases has an epidemic preparedness plan available	epidemic prone diseaeses with epidemic preparedness plan
select_one yesno	do_have_public_health_emergency_management_commitee_at_this_facility	Do you have public health emergency management committee at this facility?	eixtence of public health emergency management committee
select_one yesno	if_yes_do_you_have_evidence_of_minutes_of_meetings	If yes do you have evidence of minutes of their meetings	evidence of minutes for public health emergency management committee meetings
select_one yesno	do_you_have_rapid_response_team_at_this_facility	Do you have rapid response team at this facility	availability of rapid response team
select_one yesno	if_yes_do_you_evidence_of_minutes_of_meetings	If yes do you have evidence of minutes of their meetings	evidence of minutes for rapid response team meetings
note	feedback	FEEDBACK
select_one yes or no	do_you_receive_feedback_on_surveillance_activities_from_the_higher_levels	Do you receive feedback on surveillance activities from the higher levels?	receipt of feedback from the next higher levels
integer	how_many_feedback_reports_did_you_receive_from_the_district_level_in_the_last_year	How many feedback reports did you receive from the district level in the last year?	number of feedbacks received from the district level				${facility_type}='facility'
integer	how_many_meetings_have_you_conducted_with_the_community_in_the_past_year_to_discuss_surveillance_related_issues	How many meetings have you conducted with the community in the past year to discuss surveillance related issues?	number of engagements with the community on surveillance related issues
select_one yes or no	do_discuss_surveillance_related_activities_at_your_review_meetings	Do you discuss surveillance related activities at during your review meetings?	discussion of surveillance related activities at your review meetings; you may refer to minutes and reports

## Sheet: choices
list_name	name	label::English
facility_type	district	District (DHA/MHA)
facility_type	hospital	Hospital
facility_type	healthcentre	Health Centre
facility_type	chps	CHPS
facility_type	clinic_maternity	Clinic/Maternity
duration_work	less_than_1_year	Less than 1 year
duration_work	1_year	1 year
duration_work	2_years	2 years
duration_work	3_years	3 years
duration_work	more_than_3_years	More than 3 years
education	none	None
education	primary	Primary
education	jhs	JHS
education	shs	SHS/SSS
education	vocational_technical	Vovational/Technical
education	tertiary	Tertiary
cadre	disease_control_officer	Disease_Control_Officer
cadre	communnity_health_nurse	Communnity_Health_Nurse
cadre	midwife	Midwife
cadre	enrolled_nurse	Enrolled_Nurse
cadre	medical_officer	Medical_Officer
cadre	physician_assistant	Physician_Assistant
cadre	others_specify	Others_Specify
yesno	yes	Yes
yesno	no	No
records_review	daily	Daily
records_review	weekly	Weekly
records_review	monthly	Monthly
records_review	not_done	Not done
sample_transport	less_than_24_hours	Less Than 24 Hours
sample_transport	within_24hours	Within 24Hours
sample_transport	within_48hours	Within 48Hours
sample_transport	within_72hours	Within 72Hours
sample_transport	more_than72hours	More Than72Hours
reporting_means	paper	Paper
reporting_means	electronic	Electronic
reporting_means	both	Both
response_region	within_24hours	Within 24 hours
response_region	within_48hours	Within 48 hours
response_region	72hours_and_above	72 hours and above
public_health_emergency_management_commitee	yes	yes
public_health_emergency_management_commitee	no	No
rapid_response_team	yes	yes
rapid_response_team	no	No

## Sheet: settings
form_title	form_id	public_key	submission_url	instance_name
surveilance	surv_1

## Sheet: warnings
message
