# Supplementary material for: Factors influencing integrated disease surveillance and response system in selected districts in the Eastern Region of Ghana
Source: PLoS One. 2024 Aug 13;19(8):e0295473. doi: 10.1371/journal.pone.0295473 (PMC11321551; doi:10.1371/journal.pone.0295473)
Supplement: S3 Text — (XLS) [file pone.0295473.s003.xls]

## Sheet: Data 
Facility Type	Duration at current position (years)	Age of respondent	Sex	Age groups	Educational Qualitification	Cadre Category	Availability of staff for surveillance activities	No. of staff involved in surveillance activities	Availability of register for recording rumours	Availability of IDSR Technical guidlines	Availability of IDSR immediate reporting forms	Availability of weekly IDSR reporting forms	Availability of monthly IDSR reporting forms	Availability of case based forms forms for AFP	Availability of case based forms forms for measles	Availability of case based forms forms for meningitis	Availability of case based forms forms for yellow fever	Availability of case based forms forms for COVID-19	Availability of generic case based forms for prority diseases	Facility equipped with either a tablet or computer for data management	Availability of specimen carriers	Availability of sample containers for blood samples	Availability of sample containers for AFP stool samples	Avaialbility of sample containers for CSF	Availability of containers for sputum samples	Means of transport for surveillance activities	Availability of consulting room register/Electronic register	Availabilty of standard case definitions for the priority diseases	Do you conduct records review at this facility	Frequency of records review at this facility	Ability to apply case definition for case detection	Capacity to collect sputum	Capacity to collect stool	Capacity to collect blood	Capacity to collect cerebrospinal fluid	capacity to handle samples before shipment	Availability of packing materials for shipment	How long does it take for samples to be transported to the region	Have you lacked weekly IDSR reporting form during the last 6 months	Is this facility capacitated to process samples for laboraory investigation	Are laboratory services readily available for samples processing	Completeness of submission	No. of monthly IDSR reports submitted in the last three months	Completeness of monthly IDSR report submission	Means of reporting to the next level	data analysis by person place and time	Is this facility resourced to implement control and prevention measures against any local disease outbreak	Duration it takes for the next higher level to respond to your surveillance needs	availability of thresholds for epidemic prone diseases
0	0	25	1	0	1	1	1	5	1	1	1	1	1	1	1	1	1	1	1	0	1	1	1	0	1	1	1	1	1	1	0	1	1	0	0	1	1	1	0	0	1	1	2	0	2	1	1	1	1
0	0	34	1	1	1	4	1	3	1	1	1	1	1	1	1	1	1	1	1	1	0	0	1	1	1	0	1	1	1	0	1	1	1	1	0	1	0	1	0	1	1	0	3	1	0	1	1	1	1
3	2	28	1	0	1	1	0	1	1	1	1	1	1	1	1	1	1	1	1	1	1	0	1	1	1	1	1	1	1	1	1	1	1	0	1	1	1	1	0	1	1	1	3	1	0	1	1	1	1
0	4	32	1	1	1	0	1	3	1	1	1	0	1	1	1	1	1	1	1	1	1	1	1	1	1	0	1	1	1	3	0	1	1	1	0	1	0	1	0	1	1	0	2	0	0	1	1	1	1
0	2	27	1	0	1	1	1	4	1	1	1	1	1	1	1	1	1	1	1	1	1	1	1	1	1	1	1	1	1	2	0	1	1	1	0	0	0	1	0	1	1	1	3	1	0	0	1	1	1
2	3	26	1	3	1	0	0	1	1	1	1	1	1	1	1	1	1	1	1	1	1	0	1	0	0	1	1	1	1	2	1	1	1	0	0	1	1	0	0	1	1	1	3	1	0	1	1	1	1
2	1	36	1	2	1	0	1	4	0	1	1	1	1	0	0	1	1	1	1	1	1	1	1	1	1	1	0	0	1	1	1	1	1	1	0	1	1	0	0	1	1	1	3	1	1	1	1	0	1
0	1	29	0	0	1	0	1	3	1	0	0	1	0	1	1	0	1	1	0	0	0	1	0	0	1	0	1	1	0	3	0	1	1	1	0	0	0	0	0	1	1	0	3	1	2	1	0	1	1
0	3	32	0	1	1	2	0	0	1	1	1	1	1	1	0	0	0	1	0	0	1	0	0	0	1	1	1	1	0	2	0	1	1	1	0	0	0	0	0	0	0	0	3	1	2	0	1	1	0
0	4	37	1	2	1	0	1	3	1	1	1	1	1	1	1	1	1	1	1	0	0	1	1	1	1	1	1	1	1	1	1	1	1	1	0	1	1	1	0	1	1	1	3	1	0	1	1	2	0
3	1	29	0	0	1	2	1	2	0	0	1	1	1	1	1	0	1	0	0	1	0	0	0	0	0	0	1	1	1	1	0	1	1	1	0	1	1	1	0	1	1	1	3	1	0	1	1	1	0
0	2	28	1	0	1	3	1	3	1	1	0	1	1	1	1	1	1	1	1	1	1	1	1	0	1	1	1	1	1	2	0	1	1	0	0	1	1	1	0	1	1	0	3	1	0	1	0	2	0
0	1	37	1	0	1	0	1	3	0	1	1	0	1	1	0	1	1	1	1	1	1	1	1	0	0	1	0	1	0	3	1	1	1	0	0	1	1	1	0	1	1	1	3	1	1	1	1	2	1
2	2	33	0	1	1	0	1	2	0	1	1	1	1	0	1	1	1	1	0	0	0	1	1	0	1	0	1	0	1	1	1	1	1	1	0	0	0	1	0	1	1	1	3	1	2	0	0	2	1
0	4	26	0	0	1	4	1	4	0	0	1	1	1	1	1	0	0	0	0	0	0	0	0	0	0	0	1	1	1	2	0	1	1	1	0	0	0	1	0	0	0	1	3	1	2	1	0	2	0
0	4	34	1	1	1	0	1	5	1	0	0	0	0	1	1	1	1	1	1	0	0	1	1	0	1	1	1	1	1	1	1	1	1	1	0	1	1	1	0	1	1	1	1	0	0	1	1	1	1
0	4	28	1	3	1	6	1	3	1	1	1	1	1	1	1	1	1	1	1	1	1	1	1	0	1	1	1	0	1	1	1	1	1	1	0	1	1	1	1	1	1	1	3	1	0	1	1	1	1
2	0	34	1	0	1	2	1	1	0	1	1	1	1	1	1	1	1	1	1	1	1	1	0	1	1	1	1	1	1	1	0	1	1	0	0	1	1	1	0	1	1	1	2	0	1	1	0	1	0
0	4	31	1	1	1	0	1	4	0	1	1	1	1	1	1	1	1	1	1	0	1	0	0	0	1	0	1	1	1	2	0	1	1	1	0	1	0	1	0	1	1	1	3	1	0	1	1	2	1
2	0	29	0	2	1	2	1	2	1	1	1	1	1	1	1	1	1	1	0	1	1	1	1	0	1	1	1	1	1	2	1	1	1	0	0	1	1	0	0	1	1	1	3	1	0	0	1	1	0
0	0	32	0	3	1	0	1	2	0	0	1	1	1	1	1	1	1	0	0	0	0	1	0	0	1	0	1	1	1	1	1	1	1	1	0	0	0	1	0	1	1	0	3	1	1	1	1	1	1
0	2	37	0	4	1	0	1	2	0	0	1	1	1	1	1	1	1	0	0	0	0	0	1	0	0	0	0	1	0	3	0	1	1	1	0	0	0	1	0	0	1	1	3	1	0	1	0	1	0
2	2	29	1	2	1	5	1	1	1	1	1	1	1	1	1	1	1	1	1	1	0	0	1	0	1	1	1	1	1	2	1	1	1	0	0	0	1	1	0	0	1	1	3	1	0	1	1	1	0
0	2	28	1	1	1	0	1	3	1	1	1	1	1	1	1	1	1	1	1	1	1	1	1	1	1	1	1	1	1	0	1	1	1	0	0	1	1	1	0	1	1	0	3	1	0	1	1	1	0
2	1	37	1	0	1	1	1	1	1	1	1	1	1	1	1	1	1	1	1	1	1	1	1	1	1	1	1	1	1	1	0	1	1	0	0	1	1	1	1	1	1	0	2	0	1	1	1	2	1
0	2	33	1	1	1	1	1	4	1	1	1	1	1	1	1	1	1	1	1	1	1	1	1	1	1	1	1	1	1	2	0	1	1	1	0	0	0	1	0	1	1	1	3	1	0	0	1	1	1
2	3	26	1	0	1	2	0	1	1	1	1	1	1	1	1	1	1	1	1	1	1	0	1	0	0	1	1	1	1	2	1	1	1	0	0	1	1	0	0	1	1	1	3	1	0	1	1	1	1
0	1	34	1	1	1	1	1	4	0	1	1	1	1	0	1	1	1	1	1	1	1	1	1	1	1	1	0	1	1	1	1	1	1	1	0	1	1	0	0	1	1	1	3	1	1	1	1	0	1
0	1	28	0	0	1	0	1	3	1	0	0	1	1	1	1	1	1	1	0	0	0	1	0	0	1	0	1	0	0	3	0	1	1	1	0	0	0	0	0	1	1	0	3	1	2	1	0	1	1
0	3	34	0	1	1	2	0	0	1	1	1	1	1	1	0	0	0	1	0	0	1	0	0	0	1	1	1	1	0	2	0	1	1	1	0	0	0	0	0	0	0	0	3	1	2	0	1	1	0
0	4	25	1	3	1	0	1	3	1	1	1	1	1	1	1	1	1	1	1	0	0	1	1	1	1	1	1	1	1	1	1	1	1	1	0	1	1	1	0	1	1	1	3	1	0	1	1	2	0
3	1	34	0	1	1	0	1	2	0	0	1	0	1	1	1	1	1	1	0	1	0	0	0	0	0	0	1	1	1	1	0	1	1	1	0	1	1	1	0	1	1	1	3	1	0	1	1	1	0
2	2	28	1	0	1	2	1	3	1	1	1	1	1	1	1	1	1	1	1	1	1	1	1	0	1	1	1	1	1	2	0	1	1	0	0	1	1	1	0	1	1	0	3	1	0	1	0	2	0
0	1	32	1	0	1	0	1	3	0	1	1	1	1	1	1	1	1	1	1	1	1	1	1	0	0	1	0	1	0	3	1	1	1	0	0	1	1	1	0	1	1	1	3	1	1	1	1	2	1
2	2	27	0	2	1	0	1	2	0	1	1	1	1	0	1	1	1	1	0	0	0	1	1	0	1	0	1	1	1	1	1	1	1	1	0	0	0	1	0	1	1	1	3	1	2	0	0	2	1
0	4	26	0	0	1	4	1	4	0	0	1	0	1	1	0	0	0	0	0	0	0	0	0	0	0	0	1	0	1	2	0	1	1	1	0	0	0	1	0	0	0	1	3	1	2	1	0	2	0
0	4	36	1	3	1	0	1	5	1	0	1	1	1	1	1	1	1	1	1	0	0	1	1	0	1	1	1	1	1	1	1	1	1	1	0	1	1	1	0	1	1	1	1	0	0	1	1	1	1
0	4	29	1	2	1	1	1	3	1	1	1	1	1	1	1	1	1	1	1	1	1	1	1	0	1	1	1	1	1	1	1	1	1	1	0	1	1	1	1	1	1	1	3	1	0	1	1	1	1
0	0	32	1	0	1	0	1	1	0	1	1	1	1	1	1	1	1	1	1	1	1	1	1	1	1	1	1	1	1	1	0	1	1	0	0	1	1	1	0	1	1	1	2	0	1	1	0	1	0
0	4	37	1	4	1	0	1	4	0	1	1	1	1	1	1	1	1	1	1	0	1	0	0	0	1	0	1	1	1	2	0	1	1	1	0	1	0	1	0	1	1	1	3	1	0	1	1	2	1
2	0	29	0	2	1	0	1	2	1	1	1	1	1	1	1	1	1	1	0	1	1	1	1	0	1	1	1	1	1	2	1	1	1	0	0	1	1	0	0	1	1	1	3	1	0	0	1	1	0
2	0	28	0	3	1	1	1	2	0	0	1	1	1	1	1	1	1	0	0	0	0	1	0	0	1	0	1	1	1	1	1	1	1	1	0	0	0	1	0	1	1	0	3	1	1	1	1	1	1
0	2	37	0	0	1	0	1	2	0	0	1	1	0	1	1	1	1	0	0	0	0	0	1	0	0	0	0	1	0	3	0	1	1	1	0	0	0	1	0	0	1	1	3	1	0	1	0	1	0
2	2	33	1	3	1	5	1	1	1	1	1	1	1	1	1	1	1	1	1	1	0	0	1	0	1	1	1	0	1	2	1	1	1	0	0	0	1	1	0	0	1	1	3	1	0	1	1	1	0
0	4	26	1	4	1	0	1	5	1	0	1	1	1	1	1	1	1	1	1	0	0	1	1	0	1	1	1	1	1	1	1	1	1	1	0	1	1	1	0	1	1	1	1	0	0	1	1	1	1
0	4	34	1	3	1	0	1	3	1	1	1	0	1	1	1	0	1	1	1	1	1	1	1	0	1	1	1	1	1	1	1	1	1	1	0	1	1	1	1	1	1	1	3	1	0	1	1	1	1
2	0	28	1	1	1	0	1	1	0	1	1	1	1	1	1	1	1	1	1	1	1	1	1	1	1	1	1	1	1	1	0	1	1	0	0	1	1	1	0	1	1	1	2	0	1	1	0	1	0
0	4	34	1	0	1	0	1	4	0	1	1	1	1	1	1	1	1	1	1	0	1	0	0	0	1	0	1	1	1	2	0	1	1	1	0	1	0	1	0	1	1	1	3	1	0	1	1	2	1
2	0	31	0	1	1	2	1	2	1	1	1	1	1	1	1	1	1	1	0	1	1	1	1	0	1	1	1	1	1	2	1	1	1	0	0	1	1	0	0	1	1	1	3	1	0	0	1	1	0
2	0	29	0	2	1	1	1	2	0	0	1	1	1	1	1	1	1	0	0	0	0	1	0	0	1	0	1	1	1	1	1	1	1	1	0	0	0	1	0	1	1	0	3	1	1	1	1	1	1
0	2	32	0	0	1	0	1	2	0	0	1	1	1	1	1	0	1	0	0	0	0	0	1	0	0	0	0	1	0	3	0	1	1	1	0	0	0	1	0	0	1	1	3	1	0	1	0	1	0
0	2	37	1	3	1	5	1	1	1	1	1	1	1	1	1	1	1	1	1	1	0	0	1	0	1	1	1	0	1	2	1	1	1	0	0	0	1	1	0	0	1	1	3	1	0	1	1	1	0
2	2	29	1	2	1	0	1	3	1	1	1	1	1	1	1	1	1	1	1	1	1	1	1	1	1	1	1	1	1	0	1	1	1	0	0	1	1	1	0	1	1	0	3	1	0	1	1	1	0
1	1	28	1	1	1	1	1	1	1	1	1	1	1	1	0	1	1	1	1	1	1	1	1	1	1	1	1	1	1	1	0	1	1	0	0	1	1	1	1	1	1	0	2	0	1	1	1	2	1
0	2	37	1	0	1	1	1	4	1	1	1	1	1	1	1	1	1	1	1	1	1	1	0	1	1	1	1	0	1	2	0	1	1	1	0	0	0	1	0	1	1	1	3	1	0	0	1	1	1
2	3	33	1	1	1	0	0	1	1	1	1	1	1	1	1	1	1	1	1	1	1	0	1	0	0	1	1	1	1	2	1	1	1	0	0	1	1	0	0	1	1	1	3	1	0	1	1	1	1
0	1	26	1	4	1	1	1	4	0	1	1	1	1	1	1	0	1	1	1	1	1	1	1	1	1	1	0	1	1	1	1	1	1	1	0	1	1	0	0	1	1	1	3	1	1	1	1	0	1
0	1	34	0	1	1	2	1	3	1	0	0	1	1	1	1	1	1	1	0	0	0	1	0	0	1	0	1	1	0	3	0	1	1	1	0	0	0	0	0	1	1	0	3	1	2	1	0	1	1
0	3	28	0	0	1	0	0	0	1	1	1	1	1	1	0	0	0	1	0	0	1	0	0	0	1	1	1	1	0	2	0	1	1	1	0	0	0	0	0	0	0	0	3	1	2	0	1	1	0
0	4	34	1	1	1	0	1	3	1	1	1	1	1	1	1	1	1	1	1	0	0	1	1	1	1	1	1	1	1	1	1	1	1	1	0	1	1	1	0	1	1	1	3	1	0	1	1	2	0
0	1	25	0	0	1	0	1	2	0	0	1	1	1	1	1	1	1	1	0	1	0	0	0	0	0	0	1	1	1	1	0	1	1	1	0	1	1	1	0	1	1	1	3	1	0	1	1	1	0
2	2	34	1	1	1	2	1	3	1	1	1	1	1	1	1	1	1	1	1	1	1	1	1	0	1	1	1	1	1	2	0	1	1	0	0	1	1	1	0	1	1	0	3	1	0	1	0	2	0
0	1	28	1	0	1	0	1	3	0	1	1	1	1	1	1	1	1	1	1	1	1	1	1	0	0	1	0	1	0	3	1	1	1	0	0	1	1	1	0	1	1	1	3	1	1	1	1	2	1
2	2	32	0	4	1	0	1	2	0	1	1	1	1	0	1	1	1	1	0	0	0	1	1	0	1	0	1	1	1	1	1	1	1	1	0	0	0	1	0	1	1	1	3	1	2	0	0	2	1
0	4	27	0	4	1	4	1	4	0	0	1	1	1	1	1	0	0	0	0	0	0	0	0	0	0	0	1	1	1	2	0	1	1	1	0	0	0	1	0	0	0	1	3	1	2	1	0	2	0
0	4	26	1	0	1	2	1	5	1	0	1	1	1	1	1	1	1	1	1	0	0	1	1	0	1	1	1	1	1	1	1	1	1	1	0	1	1	1	0	1	1	1	1	0	0	1	1	1	1
0	4	48	1	1	1	0	1	3	1	1	1	1	1	1	1	1	1	1	1	1	1	1	1	0	1	1	1	1	1	1	1	1	1	1	0	1	1	1	1	1	1	1	3	1	0	1	1	1	1
0	0	29	1	2	1	0	1	1	0	1	1	1	1	1	1	1	1	1	1	1	1	1	0	1	1	1	1	1	1	1	0	1	1	0	0	1	1	1	0	1	1	1	2	0	1	1	0	1	0
3	1	32	0	3	1	0	1	2	0	0	1	1	1	1	1	1	1	1	0	1	0	0	0	0	0	0	1	1	1	1	0	1	1	1	0	1	1	1	0	1	1	1	3	1	0	1	1	1	0
2	2	37	1	0	1	0	1	3	1	1	1	1	1	1	1	1	1	1	1	1	1	1	1	0	1	1	1	1	1	2	0	1	1	0	0	1	1	1	0	1	1	0	3	1	0	1	0	2	0
0	1	42	1	2	1	0	1	3	0	1	1	1	1	1	1	1	1	1	1	1	1	1	1	0	0	1	0	1	0	3	1	1	1	0	0	1	1	1	0	1	1	1	3	1	1	1	1	2	1
2	2	28	0	1	1	0	1	2	0	1	1	1	1	0	1	1	1	1	0	0	0	1	1	0	1	0	1	1	1	1	1	1	1	1	0	0	0	1	0	1	1	1	3	1	2	0	0	2	1
0	4	37	0	0	1	4	1	4	0	0	1	1	1	1	1	0	0	0	0	0	0	0	0	0	0	0	1	1	1	2	0	1	1	1	0	0	0	1	0	0	0	1	3	1	2	1	0	2	0
0	4	33	1	4	1	0	1	5	1	0	1	1	1	1	1	1	1	1	1	0	0	1	1	0	1	1	1	0	1	1	1	1	1	1	0	1	1	1	0	1	1	1	1	0	0	1	1	1	1
0	4	26	1	0	1	0	1	3	1	1	1	1	1	1	1	1	1	1	1	1	1	1	1	0	1	1	1	1	1	1	1	1	1	1	0	1	1	1	1	1	1	1	3	1	0	1	1	1	1
2	0	34	1	1	1	2	1	1	0	1	1	1	1	1	1	1	1	1	1	1	1	1	0	1	1	1	1	1	1	1	0	1	1	0	0	1	1	1	0	1	1	1	2	0	1	1	0	1	0
0	4	28	1	1	1	0	1	4	0	1	1	1	1	1	1	1	1	1	1	0	1	0	0	0	1	0	1	1	1	2	0	1	1	1	0	1	0	1	0	1	1	1	3	1	0	1	1	2	1
0	0	34	0	0	1	0	1	2	1	1	1	1	1	1	1	1	1	1	0	1	1	1	0	0	1	1	1	1	1	2	1	1	1	0	0	1	1	0	0	1	1	1	3	1	0	0	1	1	0
2	0	31	0	1	1	1	1	2	0	0	1	1	1	1	1	1	1	0	0	0	0	1	0	0	1	0	1	1	1	1	1	1	1	1	0	0	0	1	0	1	1	0	3	1	1	1	1	1	1
0	2	29	0	2	1	0	1	2	0	0	1	1	1	1	1	1	1	0	0	0	0	0	1	0	0	0	0	1	0	3	0	1	1	1	0	0	0	1	0	0	1	1	3	1	0	1	0	1	0
1	2	32	1	0	1	5	1	1	1	1	1	1	1	1	1	1	1	1	1	1	0	0	1	0	1	1	1	1	1	2	1	1	1	0	0	0	1	1	0	0	1	1	3	1	0	1	1	1	0
2	2	37	1	0	1	0	1	3	1	1	1	1	1	1	1	1	1	1	1	1	1	1	1	1	1	1	1	1	1	0	1	1	1	0	0	1	1	1	0	1	1	0	3	1	0	1	1	1	0
0	1	29	1	2	1	6	1	1	1	1	1	1	1	1	1	1	1	1	1	1	1	1	1	1	1	1	1	1	1	1	0	1	1	0	0	1	1	1	1	1	1	0	2	0	1	1	1	2	1
0	2	28	1	1	1	6	1	4	1	1	1	1	1	1	1	1	1	1	1	1	1	1	1	1	1	1	1	1	1	2	0	1	1	1	0	0	0	1	0	1	1	1	3	1	0	0	1	1	1
2	3	37	1	0	1	2	0	1	1	1	1	1	1	1	1	1	1	1	1	1	1	0	1	0	0	1	1	1	1	2	1	1	1	0	0	1	1	0	0	1	1	1	3	1	0	1	1	1	1
2	1	33	1	1	1	1	1	4	0	1	1	1	1	1	1	1	1	1	1	1	1	1	1	1	1	1	0	1	1	1	1	1	1	1	0	1	1	0	0	1	1	1	3	1	1	1	1	0	1
0	1	26	0	0	1	2	1	3	1	0	0	1	1	1	1	1	1	1	0	0	0	1	0	0	1	0	1	1	0	3	0	1	1	1	0	0	0	0	0	1	1	0	3	1	2	1	0	1	1
0	3	34	0	1	1	0	0	0	1	1	1	1	1	1	0	0	0	1	0	0	1	0	0	0	1	1	1	1	0	2	0	1	1	1	0	0	0	0	0	0	0	0	3	1	2	0	1	1	0
0	4	28	1	1	1	0	1	3	1	1	1	1	1	1	1	1	1	1	1	0	0	1	1	1	1	1	1	1	1	1	1	1	1	1	0	1	1	1	0	1	1	1	3	1	0	1	1	2	0
3	1	34	0	0	1	0	1	2	0	0	1	1	1	1	1	1	1	1	0	1	0	0	0	0	0	0	1	1	1	1	0	1	1	1	0	1	1	1	0	1	1	1	3	1	0	1	1	1	0
2	2	34	1	1	1	0	1	3	1	1	1	1	1	1	1	1	1	1	1	1	1	1	1	0	1	1	1	1	1	2	0	1	1	0	0	1	1	1	0	1	1	0	3	1	0	1	0	2	0
0	1	28	1	0	1	6	1	3	0	1	1	1	1	1	1	1	1	1	1	1	1	1	1	0	0	1	0	1	0	3	1	1	1	0	0	1	1	1	0	1	1	1	3	1	1	1	1	2	1
2	2	32	0	0	1	0	1	2	0	1	1	1	1	0	1	1	1	1	0	0	0	1	1	0	1	0	1	1	1	1	1	1	1	1	0	0	0	1	0	1	1	1	3	1	2	0	0	2	1
0	4	27	0	2	1	4	1	4	0	0	1	1	1	1	1	0	0	0	0	0	0	0	0	0	0	0	1	1	1	2	0	1	1	1	0	0	0	1	0	0	0	1	3	1	2	1	0	2	0
0	4	26	1	0	1	0	1	5	1	0	1	1	1	1	1	1	1	1	1	0	0	1	1	0	1	1	1	1	1	1	1	1	1	1	0	1	1	1	0	1	1	1	1	0	0	1	1	1	1
0	4	36	1	1	1	1	1	3	1	1	1	1	1	1	1	1	1	1	1	1	1	1	1	0	1	1	1	0	1	1	1	1	1	1	0	1	1	1	1	1	1	1	3	1	0	1	1	1	1
2	0	29	1	2	1	0	1	1	0	1	1	1	1	1	1	1	1	1	1	1	1	1	0	1	1	1	1	1	1	1	0	1	1	0	0	1	1	1	0	1	1	1	2	0	1	1	0	1	0
0	4	32	1	0	1	0	1	4	0	1	1	1	1	1	1	1	1	1	1	0	1	0	0	0	1	0	1	1	1	2	0	1	1	1	0	1	0	1	0	1	1	1	3	1	0	1	1	2	1
2	0	37	0	0	1	2	1	2	1	1	1	1	1	1	1	1	1	1	0	1	1	1	1	0	1	1	1	1	1	2	1	1	1	0	0	1	1	0	0	1	1	1	3	1	0	0	1	1	0
4	0	29	0	2	1	2	1	2	0	0	1	1	1	1	1	1	1	0	0	0	0	1	0	0	1	0	1	1	1	1	1	1	1	1	0	0	0	1	0	1	1	0	3	1	1	1	1	1	1
0	2	28	0	1	1	0	1	2	0	0	1	1	1	1	1	1	1	0	0	0	0	0	1	0	0	0	0	1	0	3	0	1	1	1	0	0	0	1	0	0	1	1	3	1	0	1	0	1	0
2	2	37	1	0	1	5	1	1	1	1	1	1	1	1	1	1	1	1	1	1	0	0	1	0	1	1	1	1	1	2	1	1	1	0	0	0	1	1	0	0	1	1	3	1	0	1	1	1	0
0	4	33	1	1	1	0	1	5	1	0	1	1	1	1	1	1	1	1	1	0	0	1	1	0	1	1	1	1	1	1	1	1	1	1	0	1	1	1	0	1	1	1	1	0	0	1	1	1	1
0	4	26	1	0	1	1	1	3	1	1	1	1	1	1	1	1	1	1	1	1	1	1	1	0	1	1	1	1	1	1	1	1	1	1	0	1	1	1	1	1	1	1	3	1	0	1	1	1	1
2	0	34	1	1	1	0	1	1	0	1	1	0	1	1	1	1	1	1	1	1	1	1	0	1	1	1	1	1	1	1	0	1	1	0	0	1	1	1	0	1	1	1	2	0	1	1	0	1	0
0	4	28	1	1	1	0	1	4	0	1	1	1	1	1	1	1	1	1	1	0	1	0	0	0	1	0	1	1	1	2	0	1	1	1	0	1	0	1	0	1	1	1	3	1	0	1	1	2	1
1	0	34	0	0	0	2	1	2	1	1	1	1	1	1	1	1	1	1	0	1	1	1	0	0	1	1	1	1	1	2	1	1	1	0	0	1	1	0	0	1	1	1	3	1	0	0	1	1	0
2	0	31	0	1	1	1	1	2	0	0	1	1	0	1	1	1	1	0	0	0	0	1	0	0	1	0	1	1	1	1	1	1	1	1	0	0	0	1	0	1	1	0	3	1	1	1	1	1	1
0	2	29	0	2	1	0	1	2	0	0	1	1	1	1	1	1	1	0	0	0	0	0	1	0	0	0	0	1	0	3	0	1	1	1	0	0	0	1	0	0	1	1	3	1	0	1	0	1	0
2	2	32	1	0	1	5	1	1	1	1	1	1	1	1	1	1	1	1	1	1	0	0	1	0	1	1	1	1	1	2	1	1	1	0	0	0	1	1	0	0	1	1	3	1	0	1	1	1	0
1	2	37	1	0	1	0	1	3	1	1	1	1	1	1	1	1	1	1	1	1	1	1	1	1	1	1	1	1	1	0	1	1	1	0	0	1	1	1	0	1	1	0	3	1	0	1	1	1	0
2	2	29	0	2	1	0	1	2	0	1	1	1	1	0	1	1	1	1	0	0	0	1	1	0	1	0	1	1	1	1	1	1	1	1	0	0	0	1	0	1	1	1	3	1	2	0	0	2	1
0	4	28	0	1	1	4	1	4	0	0	1	1	1	1	1	0	0	0	0	0	0	0	0	0	0	0	1	1	1	2	0	1	1	1	0	0	0	1	0	0	0	1	3	1	2	1	0	2	0
0	4	37	1	0	1	0	1	5	1	0	1	1	0	1	1	1	1	1	1	0	0	1	1	0	1	1	1	1	1	1	1	1	1	1	0	1	1	1	0	1	1	1	1	0	0	1	1	1	1
0	4	33	1	1	1	2	1	3	1	1	1	1	1	1	1	1	1	1	1	1	1	1	1	0	1	1	1	1	1	1	1	1	1	1	0	1	1	1	1	1	1	1	3	1	0	1	1	1	1
2	0	26	1	0	1	0	1	1	0	1	1	1	1	1	1	1	0	1	1	1	1	1	1	1	1	1	1	1	1	1	0	1	1	0	0	1	1	1	0	1	1	1	2	0	1	1	0	1	0
0	4	34	1	1	1	0	1	4	0	1	1	1	1	1	1	1	1	1	1	0	1	0	0	0	1	0	1	1	1	2	0	1	1	1	0	1	0	1	0	1	1	1	3	1	0	1	1	2	1
2	0	28	0	0	1	2	1	2	1	1	1	0	1	1	1	0	1	1	0	1	1	1	0	0	1	1	1	1	1	2	1	1	1	0	0	1	1	0	0	1	1	1	3	1	0	0	1	1	0
1	0	34	0	0	1	1	1	2	0	0	1	1	1	1	1	1	1	0	0	0	0	1	0	0	1	0	1	1	1	1	1	1	1	1	0	0	0	1	0	1	1	0	3	1	1	1	1	1	1
0	2	25	0	1	1	0	1	2	0	0	1	1	1	1	1	1	0	0	0	0	0	0	1	0	0	0	0	1	0	3	0	1	1	1	0	0	0	1	0	0	1	1	3	1	0	1	0	1	0
2	2	25	1	0	1	5	1	1	1	1	1	1	1	1	1	1	1	1	1	1	0	0	1	0	1	1	1	1	1	2	1	1	1	0	0	0	1	1	0	0	1	1	3	1	0	1	1	1	0
0	4	34	1	1	1	0	1	5	1	0	1	1	0	1	1	1	1	1	1	0	0	1	1	0	1	1	1	1	1	1	1	1	1	1	0	1	1	1	0	1	1	1	1	0	0	1	1	1	1
0	4	28	1	0	1	0	1	3	1	1	1	1	1	1	1	0	1	1	1	1	1	1	1	0	1	1	1	1	1	1	1	1	1	1	0	1	1	1	1	1	1	1	3	1	0	1	1	1	1
2	0	32	1	0	1	0	1	1	0	1	1	1	1	1	1	1	1	1	1	1	1	1	1	1	1	1	1	1	1	1	0	1	1	0	0	1	1	1	0	1	1	1	2	0	1	1	0	1	0
0	4	27	1	2	1	0	1	4	0	1	1	0	1	1	1	1	1	1	1	0	1	0	0	0	1	0	1	1	1	2	0	1	1	1	0	1	0	1	0	1	1	1	3	1	0	1	1	2	1
4	0	26	0	0	0	2	1	2	1	1	1	1	1	1	1	1	1	1	0	1	1	1	1	0	1	1	1	1	1	2	1	1	1	0	0	1	1	0	0	1	1	1	3	1	0	0	1	1	0
2	0	36	0	1	1	0	1	2	0	0	1	1	0	1	1	1	1	0	0	0	0	1	0	0	1	0	1	1	1	1	1	1	1	1	0	0	0	1	0	1	1	0	3	1	1	1	1	1	1
0	2	29	0	2	1	0	1	2	0	0	1	0	1	1	1	1	1	0	0	0	0	0	1	0	0	0	0	1	0	3	0	1	1	1	0	0	0	1	0	0	1	1	3	1	0	1	0	1	0
4	2	32	1	0	0	5	1	1	1	1	1	1	1	1	1	1	1	1	1	1	0	0	1	0	1	1	1	1	1	2	1	1	1	0	0	0	1	1	0	0	1	1	3	1	0	1	1	1	0
2	2	37	1	0	1	0	1	3	1	1	1	1	1	1	1	1	1	1	1	1	1	1	1	1	1	1	1	1	1	0	1	1	1	0	0	1	1	1	0	1	1	0	3	1	0	1	1	1	0
0	0	29	1	2	1	0	1	5	1	1	1	1	1	1	1	1	0	1	1	0	1	1	1	0	1	1	1	1	1	1	0	1	1	0	0	1	1	1	0	0	1	1	2	0	2	1	1	1	1
0	0	28	1	1	1	4	1	3	1	1	1	1	1	1	1	1	1	0	1	1	0	0	1	1	1	0	1	1	1	0	1	1	1	1	0	1	0	1	0	1	1	0	3	1	0	1	1	1	1
3	2	37	1	0	1	0	0	1	1	1	1	1	1	1	1	1	1	1	1	1	1	0	1	1	1	1	1	1	1	1	1	1	1	0	1	1	1	1	0	1	1	1	3	1	0	1	1	1	1
0	4	33	1	1	1	0	1	3	1	1	1	1	1	1	1	1	1	1	1	1	1	1	1	1	1	0	1	1	1	2	0	1	1	1	0	1	0	1	0	1	1	0	2	0	0	1	1	1	1
0	2	26	1	4	1	1	1	4	1	1	1	1	1	1	1	1	1	1	1	0	1	1	1	1	1	1	1	1	1	2	0	1	1	1	0	0	0	1	0	1	1	1	3	1	0	0	1	1	1
2	3	34	0	1	1	0	0	1	1	1	1	1	1	1	1	1	1	1	0	1	1	0	1	0	0	1	1	1	1	2	1	1	1	0	0	1	1	0	0	1	1	1	3	1	0	1	1	1	1
2	1	28	1	1	1	6	1	4	0	1	1	1	1	1	1	1	1	1	1	1	1	1	1	1	1	1	0	1	1	1	1	1	1	1	0	1	1	0	0	1	1	1	3	1	1	1	1	0	1
0	1	34	0	0	1	0	1	3	1	0	0	1	1	1	1	1	1	1	0	0	0	1	0	0	1	0	1	1	0	3	0	1	1	1	0	0	0	0	0	1	1	0	3	1	2	1	0	1	1
0	3	31	0	1	1	0	0	0	1	1	1	1	1	1	0	0	0	1	0	0	1	0	0	0	1	1	1	1	0	2	0	1	1	1	0	0	0	0	0	0	0	0	3	1	2	0	1	1	0
0	4	29	1	2	1	0	1	3	1	1	1	1	1	1	1	1	1	1	1	0	0	1	1	1	1	1	1	1	1	1	1	1	1	1	0	1	1	1	0	1	1	1	3	1	0	1	1	2	0
3	1	32	0	4	1	2	1	2	0	0	1	0	1	1	1	1	1	1	0	1	0	0	0	0	0	0	1	1	1	1	0	1	1	1	0	1	1	1	0	1	1	1	3	1	0	1	1	1	0
2	2	37	1	0	1	3	1	3	1	1	1	1	1	1	1	1	1	1	1	1	1	1	1	0	1	1	1	1	1	2	0	1	1	0	0	1	1	1	0	1	1	0	3	1	0	1	0	2	0
0	1	29	1	2	1	1	1	3	0	1	1	1	1	1	1	1	1	1	1	1	1	1	1	0	0	1	0	1	0	3	1	1	1	0	0	1	1	1	0	1	1	1	3	1	1	1	1	2	1
2	2	28	0	1	1	0	1	2	0	1	1	1	1	0	1	1	1	1	0	0	0	1	1	0	1	0	1	1	1	1	1	1	1	1	0	0	0	1	0	1	1	1	3	1	2	0	0	2	1
0	4	37	0	0	1	4	1	4	0	0	1	1	0	1	1	0	0	0	0	0	0	0	0	0	0	0	1	1	1	2	0	1	1	1	0	0	0	1	0	0	0	1	3	1	2	1	0	2	0
0	4	33	1	1	1	0	1	5	1	0	1	0	1	1	1	1	1	1	1	0	0	1	1	0	1	1	1	1	1	1	1	1	1	1	0	1	1	1	0	1	1	1	1	0	0	1	1	1	1
0	4	26	1	0	1	1	1	3	1	1	1	1	1	1	1	1	1	1	1	1	1	1	1	0	1	1	1	1	1	1	1	1	1	1	0	1	1	1	1	1	1	1	3	1	0	1	1	1	1
2	0	34	1	1	1	2	1	1	0	1	1	1	1	1	1	1	1	1	1	1	1	1	1	1	1	1	1	1	1	1	0	1	1	0	0	1	1	1	0	1	1	1	2	0	1	1	0	1	0
0	4	28	1	0	1	0	1	4	0	1	1	1	0	1	1	1	1	1	1	0	1	0	0	0	1	0	1	1	1	2	0	1	1	1	0	1	0	1	0	1	1	1	3	1	0	1	1	2	1
2	0	34	0	1	1	2	1	2	1	1	1	1	1	1	1	1	1	1	0	1	1	1	1	0	1	1	1	1	1	2	1	1	1	0	0	1	1	0	0	1	1	1	3	1	0	0	1	1	0
2	0	25	0	0	1	1	1	2	0	0	1	1	1	1	1	1	1	0	0	0	0	1	0	0	1	0	1	1	1	1	1	1	1	1	0	0	0	1	0	1	1	0	3	1	1	1	1	1	1
0	2	34	0	1	1	0	1	2	0	0	1	1	1	1	1	1	1	0	0	0	0	0	1	0	0	0	0	1	0	3	0	1	1	1	0	0	0	1	0	0	1	1	3	1	0	1	0	1	0
2	2	28	1	0	1	5	1	1	1	1	1	1	1	1	1	1	1	1	1	1	0	0	1	0	1	1	1	1	1	2	1	1	1	0	0	0	1	1	0	0	1	1	3	1	0	1	1	1	0
2	2	32	1	0	1	0	1	3	1	1	1	1	1	1	1	1	1	1	1	1	1	1	1	1	1	1	1	1	1	0	1	1	1	0	0	1	1	1	0	1	1	0	3	1	0	1	1	1	0
2	1	27	1	0	1	1	1	1	1	1	1	1	1	1	1	1	1	1	1	1	1	1	1	1	1	1	1	1	1	1	0	1	1	0	0	1	1	1	1	1	1	0	2	0	1	1	1	2	1
0	2	26	1	1	1	6	1	4	1	1	1	1	1	1	1	1	1	1	1	1	1	1	1	1	1	1	1	1	1	2	0	1	1	1	0	0	0	1	0	1	1	1	3	1	0	0	1	1	1
2	3	36	1	2	1	2	0	1	1	1	1	1	1	1	1	1	1	1	1	1	1	0	1	0	0	1	1	1	1	2	1	1	1	0	0	1	1	0	0	1	1	1	3	1	0	1	1	1	1
2	1	29	1	0	1	1	1	4	0	1	1	0	1	1	1	1	1	1	1	1	1	1	1	1	1	1	0	1	1	1	1	1	1	1	0	1	1	0	0	1	1	1	3	1	1	1	1	0	1
0	1	32	0	0	1	0	1	3	1	0	0	1	0	1	1	1	1	1	0	0	0	1	0	0	1	0	1	1	0	3	0	1	1	1	0	0	0	0	0	1	1	0	3	1	2	1	0	1	1
0	3	37	0	2	1	2	0	0	1	1	1	1	1	1	0	0	0	1	0	0	1	0	0	0	1	1	1	1	0	2	0	1	1	1	0	0	0	0	0	0	0	0	3	1	2	0	1	1	0
0	4	29	1	1	1	0	1	3	1	1	1	1	1	1	1	1	1	1	1	0	0	1	1	1	1	1	1	1	1	1	1	1	1	1	0	1	1	1	0	1	1	1	3	1	0	1	1	2	0
3	1	28	0	0	1	0	1	2	0	0	1	1	1	1	1	1	1	1	0	1	0	0	0	0	0	0	1	1	1	1	0	1	1	1	0	1	1	1	0	1	1	1	3	1	0	1	1	1	0
2	2	37	1	1	1	2	1	3	1	1	1	0	1	1	1	1	1	1	1	1	1	1	1	0	1	1	1	1	1	2	0	1	1	0	0	1	1	1	0	1	1	1	3	1	0	1	0	2	0
0	1	33	1	1	1	6	1	3	0	1	1	1	1	1	1	1	1	1	1	1	1	1	1	0	0	1	0	1	0	3	1	1	1	0	0	1	1	1	0	1	1	1	3	1	1	1	1	2	1
2	2	26	0	1	1	0	1	2	0	1	1	1	1	0	1	1	1	1	0	0	0	1	1	0	1	0	1	1	1	1	1	1	1	1	0	0	0	1	0	1	1	1	3	1	2	0	0	2	1
0	4	34	0	0	1	4	1	4	0	0	1	1	0	1	1	0	0	0	0	0	0	0	0	0	0	0	1	1	1	2	0	1	1	1	0	0	0	1	0	0	0	1	3	1	2	1	0	2	0
0	4	28	1	2	1	0	1	5	1	0	1	0	1	1	1	1	1	1	1	0	0	1	1	0	1	1	1	1	1	1	1	1	1	1	0	1	1	1	0	1	1	1	1	0	0	1	1	1	1
0	4	34	1	0	1	1	1	3	1	1	1	1	1	1	1	0	1	1	1	1	1	1	1	0	1	1	1	1	1	1	1	1	1	1	0	1	1	1	1	1	1	1	3	1	0	1	1	1	1
2	0	31	1	0	1	0	1	1	0	1	1	1	1	1	1	1	1	1	1	1	1	1	1	1	1	1	1	1	1	1	0	1	1	0	0	1	1	1	0	1	1	1	2	0	1	1	0	1	0
0	4	29	1	2	1	0	1	4	0	1	1	1	0	1	1	1	1	1	1	0	1	0	0	0	1	0	1	1	1	2	0	1	1	1	0	1	0	1	0	1	1	1	3	1	0	1	1	2	1
2	0	32	0	1	1	0	1	2	1	1	1	0	1	1	1	1	1	1	0	1	1	1	1	0	1	1	1	1	1	2	1	1	1	0	0	1	1	0	0	1	1	1	3	1	0	0	1	1	0
2	0	37	0	0	1	6	1	2	0	0	1	1	1	1	1	0	1	0	0	0	0	1	0	0	1	0	1	1	1	1	1	1	1	1	0	0	0	1	0	1	1	0	3	1	1	1	1	1	1
0	2	29	0	1	1	0	1	2	0	0	1	1	1	1	1	1	1	0	0	0	0	0	1	0	0	0	0	1	0	3	0	1	1	1	0	0	0	1	0	0	1	1	3	1	0	1	0	1	0
2	2	28	1	0	1	5	1	1	1	1	1	1	1	1	1	1	1	1	1	1	0	0	1	0	1	1	1	1	1	2	1	1	1	0	0	0	1	1	0	0	1	1	3	1	0	1	1	1	0
0	4	37	1	1	1	0	1	5	1	0	1	1	1	1	1	1	1	1	1	0	0	1	1	0	1	1	1	1	1	1	1	1	1	1	0	1	1	1	0	1	1	1	1	0	0	1	1	1	1
0	4	33	0	1	1	1	1	3	1	1	1	1	1	1	1	1	1	1	0	1	1	1	1	0	1	1	1	1	1	1	1	1	1	1	0	1	1	1	1	1	1	1	3	1	0	1	1	1	1
2	0	26	1	0	1	0	1	1	0	1	1	1	1	1	1	1	1	1	1	1	1	1	1	1	1	1	1	1	1	1	0	1	1	0	0	1	1	1	0	1	1	1	2	0	1	1	0	1	0
0	4	34	1	1	1	0	1	4	0	1	1	1	1	1	1	1	0	1	1	0	1	0	0	0	1	0	1	1	1	2	0	1	1	1	0	1	0	1	0	1	1	1	3	1	0	1	1	2	1
2	0	28	0	0	1	1	1	2	0	0	1	1	1	1	1	1	1	0	0	0	0	1	0	0	1	0	1	1	1	1	1	1	1	1	0	0	0	1	0	1	1	0	3	1	1	1	1	1	1
0	2	34	0	0	1	0	1	2	0	0	1	1	1	1	1	0	1	0	0	0	0	0	1	0	0	0	0	1	0	3	0	1	1	1	0	0	0	1	0	0	1	1	3	1	0	1	0	1	0
2	2	25	1	4	1	5	1	1	1	1	1	1	1	1	1	1	1	1	1	1	0	0	1	0	1	1	1	1	1	2	1	1	1	0	0	0	1	1	0	0	1	1	3	1	0	1	1	1	0
0	4	34	1	0	1	0	1	5	1	0	1	0	1	1	1	1	1	1	1	0	0	1	1	0	1	1	1	1	1	1	1	1	1	1	0	1	1	1	0	1	1	1	1	0	0	1	1	1	1
0	4	28	1	1	1	6	1	3	1	1	1	1	1	1	1	1	0	1	1	1	1	1	1	0	1	1	1	1	1	1	1	1	1	1	0	1	1	1	1	1	1	1	3	1	0	1	1	1	1
2	0	32	1	2	1	0	1	1	0	1	1	1	1	1	1	1	1	1	1	1	1	1	1	1	1	1	1	1	1	1	0	1	1	0	0	1	1	1	0	1	1	1	2	0	1	1	0	1	0
0	4	27	1	3	1	0	1	4	0	1	1	1	1	1	1	1	1	1	1	0	1	0	0	0	1	0	1	1	1	2	0	1	1	1	0	1	0	1	0	1	1	1	3	1	0	1	1	2	1
2	0	26	0	0	1	2	1	2	1	1	1	1	1	1	1	1	1	1	0	1	1	1	1	0	1	1	1	1	1	2	1	1	1	0	0	1	1	0	0	1	1	1	3	1	0	0	1	1	0
2	0	48	0	2	1	1	1	2	0	0	1	1	1	1	1	1	1	0	0	0	0	1	0	0	1	0	1	1	1	1	1	1	1	1	0	0	0	1	0	1	1	0	3	1	1	1	1	1	1
0	2	29	0	1	1	0	1	2	0	0	1	1	1	1	1	1	1	0	0	0	0	0	1	0	0	0	0	1	0	3	0	1	1	1	0	0	0	1	0	0	1	1	3	1	0	1	0	1	0
2	2	32	1	0	1	5	1	1	1	1	1	1	0	1	1	1	1	1	1	1	0	0	1	0	1	1	1	1	1	2	1	1	1	0	0	0	1	1	0	0	1	1	3	1	0	1	1	1	0
2	2	37	1	1	1	0	1	3	1	1	1	1	1	1	1	1	1	1	1	1	1	1	1	1	1	1	1	1	1	0	1	1	1	0	0	1	1	1	0	1	1	0	3	1	0	1	1	1	0
0	0	42	1	0	1	0	1	5	1	1	1	1	1	1	1	1	1	1	1	0	1	1	1	0	1	1	1	1	1	1	0	1	1	0	0	1	1	1	0	0	1	1	2	0	2	1	1	1	1
0	0	28	1	1	1	4	1	3	1	1	1	1	1	1	1	1	1	1	1	1	0	0	1	1	1	0	1	1	1	0	1	1	1	1	0	1	0	1	0	1	1	0	3	1	0	1	1	1	1
0	2	37	1	1	1	1	0	1	1	1	1	1	1	1	1	1	1	1	1	1	1	0	1	1	1	1	1	1	1	1	1	1	1	0	1	1	1	1	0	1	1	1	3	1	0	1	1	1	1
3	4	33	1	0	1	1	1	3	1	1	1	1	1	1	1	1	1	1	1	1	1	1	1	1	1	0	1	1	1	2	0	1	1	1	0	1	0	1	0	1	1	0	2	0	0	1	1	1	1
0	2	26	1	2	1	1	1	4	1	1	1	1	1	1	1	1	1	1	1	1	1	1	1	1	1	1	1	1	1	2	0	1	1	1	0	0	0	1	0	1	1	1	3	1	0	0	1	1	1
2	3	34	1	0	1	0	0	1	1	1	1	0	1	1	1	1	1	1	1	1	1	0	1	0	0	1	1	1	1	2	1	1	1	0	0	1	1	0	0	1	1	1	3	1	0	1	1	1	1
2	1	28	1	0	1	1	1	4	0	1	1	1	1	1	1	1	1	1	1	1	1	1	1	1	1	1	0	1	1	1	1	1	1	1	0	1	1	0	0	1	1	1	3	1	1	1	1	0	1
0	1	34	0	2	1	0	1	3	1	0	0	1	1	1	1	1	1	1	0	0	0	1	0	0	1	0	1	1	0	3	0	1	1	1	0	0	0	0	0	1	1	0	3	1	2	1	0	1	1
0	3	31	0	1	1	0	0	0	1	1	1	1	1	1	0	0	0	1	0	0	1	0	0	0	1	1	1	1	0	2	0	1	1	1	0	0	0	0	0	0	0	0	3	1	2	0	1	1	0
0	4	29	1	0	1	0	1	3	1	1	1	1	1	1	1	1	1	1	1	0	0	1	1	1	1	1	1	1	1	1	1	1	1	1	0	1	1	1	0	1	1	1	3	1	0	1	1	2	0
0	1	32	0	1	1	2	1	2	0	0	1	1	1	1	1	1	1	1	0	1	0	0	0	0	0	0	1	1	1	1	0	1	1	1	0	1	1	1	0	1	1	1	3	1	0	1	1	1	0
2	2	37	1	0	1	3	1	3	1	1	1	1	1	1	1	1	1	1	1	1	1	1	1	0	1	1	1	1	1	2	0	1	1	0	0	1	1	1	0	1	1	1	3	1	0	1	0	2	0
0	1	29	1	1	1	0	1	3	0	1	1	0	1	1	1	1	1	1	1	1	1	1	1	0	0	1	0	1	0	3	1	1	1	0	0	1	1	1	0	1	1	1	3	1	1	1	1	2	1
2	2	28	0	0	1	0	1	2	0	1	1	1	1	0	0	1	1	1	0	0	0	1	1	0	1	0	1	1	1	1	1	1	1	1	0	0	0	1	0	1	1	1	3	1	2	0	0	2	1
0	4	37	0	1	1	4	1	4	0	0	1	1	1	1	1	0	0	0	0	0	0	0	0	0	0	0	1	1	1	2	0	1	1	1	0	0	0	1	0	0	0	1	3	1	2	1	0	2	0
0	4	33	1	0	1	0	1	5	1	0	1	0	0	1	1	1	1	1	1	0	0	1	1	0	1	1	1	1	1	1	1	1	1	1	0	1	1	1	0	1	1	1	1	0	0	1	1	1	1
0	4	26	1	0	1	1	1	3	1	1	1	1	1	1	1	1	1	1	1	1	1	1	1	0	1	1	1	1	1	1	1	1	1	1	0	1	1	1	1	1	1	1	3	1	0	1	1	1	1
2	0	34	1	2	1	2	1	1	0	1	1	1	1	1	1	1	1	1	1	1	1	1	1	1	1	1	1	1	1	1	0	1	1	0	0	1	1	1	0	1	1	1	2	0	1	1	0	1	0
0	4	28	1	0	1	0	1	4	0	1	1	1	1	1	1	1	1	1	1	0	1	0	0	0	1	0	1	1	1	2	0	1	1	1	0	1	0	1	0	1	1	1	3	1	0	1	1	2	1
2	0	34	0	1	1	2	1	2	1	1	1	0	1	1	1	1	1	1	0	1	1	1	1	0	1	1	1	1	1	2	1	1	1	0	0	1	1	0	0	1	1	1	3	1	0	0	1	1	0
2	0	34	0	2	1	1	1	2	0	0	1	1	0	1	1	1	1	0	0	0	0	1	0	0	1	0	1	1	1	1	1	1	1	1	0	0	0	1	0	1	1	0	3	1	1	1	1	1	1
0	2	28	0	0	1	0	1	2	0	0	1	1	1	1	1	1	1	0	0	0	0	0	1	0	0	0	0	1	0	3	0	1	1	1	0	0	0	1	0	0	1	1	3	1	0	1	0	1	0
2	2	32	1	0	1	5	1	1	1	1	1	0	1	1	1	1	1	1	1	1	0	0	1	0	1	1	1	1	1	2	1	1	1	0	0	0	1	1	0	0	1	1	3	1	0	1	1	1	0
2	2	27	1	2	1	0	1	3	1	1	1	1	1	1	1	1	1	1	1	1	1	1	1	1	1	1	1	1	1	0	1	1	1	0	0	1	1	1	0	1	1	0	3	1	0	1	1	1	0
2	1	26	1	1	1	1	1	1	1	1	1	1	1	1	1	1	1	1	1	1	1	1	1	1	1	1	1	1	1	1	0	1	1	0	0	1	1	1	1	1	1	0	2	0	1	1	1	2	1
0	2	36	0	0	1	0	1	4	1	1	1	1	1	1	1	1	1	1	0	1	1	1	1	1	1	1	1	1	1	2	0	1	1	1	0	0	0	1	0	1	1	1	3	1	0	0	1	1	1
2	3	29	1	1	1	0	0	1	1	1	1	1	1	1	1	1	1	1	1	1	1	0	1	0	0	1	1	1	1	2	1	1	1	0	0	1	1	0	0	1	1	1	3	1	0	1	1	1	1
2	1	32	1	0	1	1	1	4	0	1	1	1	1	1	1	1	1	1	1	1	1	1	1	1	1	1	0	1	1	1	1	1	1	1	0	1	1	0	0	1	1	1	3	1	1	1	1	0	1
0	1	37	0	1	1	0	1	3	1	0	0	0	1	1	1	1	1	1	0	0	0	1	0	0	1	0	1	1	0	3	0	1	1	1	0	0	0	0	0	1	1	0	3	1	2	1	0	1	1
0	3	29	0	1	1	2	0	0	1	1	1	1	1	1	0	0	0	1	0	0	1	0	0	0	1	1	1	1	0	2	0	1	1	1	0	0	0	0	0	0	0	1	3	1	2	0	1	1	0
0	4	28	1	0	1	0	1	3	1	1	1	1	1	1	1	1	1	1	1	0	0	1	1	1	1	1	1	1	1	1	1	1	1	1	0	1	1	1	0	1	1	1	3	1	0	1	1	2	0
3	1	37	0	1	1	0	1	2	0	0	1	1	1	1	1	1	1	1	0	1	0	0	0	0	0	0	1	1	1	1	0	1	1	1	0	1	1	1	0	1	1	1	3	1	0	1	1	1	0
2	2	33	1	2	1	2	1	3	1	1	1	1	1	1	1	1	1	1	1	1	1	1	1	0	1	1	1	1	1	2	0	1	1	0	0	1	1	1	0	1	1	0	3	1	0	1	0	2	0
0	1	26	1	0	1	4	1	3	0	1	1	0	0	1	1	1	1	1	1	1	1	1	1	0	0	1	0	1	0	3	1	1	1	0	0	1	1	1	0	1	1	1	3	1	1	1	1	2	1
2	2	34	0	0	1	0	1	2	0	1	1	1	1	0	1	1	1	1	0	0	0	1	1	0	1	0	1	1	1	1	1	1	1	1	0	0	0	1	0	1	1	1	3	1	2	0	0	2	1
0	4	28	0	2	1	4	1	4	0	0	1	1	1	1	1	0	0	0	0	0	0	0	0	0	0	0	1	1	1	2	0	1	1	1	0	0	0	1	0	0	0	1	3	1	2	1	0	2	0
0	4	34	1	1	1	0	1	5	1	0	1	1	0	1	1	1	1	1	1	0	0	1	1	0	1	1	1	1	1	1	1	1	1	1	0	1	1	1	0	1	1	1	1	0	0	1	1	1	1
0	4	31	1	0	1	1	1	3	1	1	1	1	1	1	1	1	1	1	1	1	1	1	1	0	1	1	1	1	1	1	1	1	1	1	0	1	1	1	1	1	1	1	3	1	0	1	1	1	1
2	0	29	1	1	1	0	1	1	0	1	1	0	1	1	1	1	1	1	1	1	1	1	1	1	1	1	1	1	1	1	0	1	1	0	0	1	1	1	0	1	1	1	2	0	1	1	0	1	0
0	4	32	1	0	1	0	1	4	0	1	1	1	1	1	1	1	1	1	1	0	1	0	0	0	1	0	1	1	1	2	0	1	1	1	0	1	0	1	0	1	1	1	3	1	0	1	1	2	1
2	0	37	0	1	1	0	1	2	1	1	1	1	1	1	1	1	1	1	0	1	1	1	1	0	1	1	1	1	1	2	1	1	1	0	0	1	1	0	0	1	1	1	3	1	0	0	1	1	0
2	0	29	0	0	1	1	1	2	0	0	1	1	1	1	1	1	1	0	0	0	0	1	0	0	1	0	1	1	1	1	1	1	1	1	0	0	0	1	0	1	1	0	3	1	1	1	1	1	1
0	2	28	0	1	1	0	1	2	0	0	1	1	1	1	1	1	1	0	0	0	0	0	1	0	0	0	0	1	0	3	0	1	1	1	0	0	0	1	0	0	1	1	3	1	0	1	0	1	0
2	2	37	1	0	1	5	1	1	1	1	1	1	1	1	1	1	1	1	1	1	0	0	1	0	1	1	1	1	1	2	1	1	1	0	0	0	1	1	0	0	1	1	3	1	0	1	1	1	0
0	4	33	1	1	1	0	1	5	1	0	1	1	1	1	1	1	1	1	1	0	0	1	1	0	1	1	1	1	1	1	1	1	1	1	0	1	1	1	0	1	1	1	1	0	0	1	1	1	1
2	2	26	1	0	1	0	1	3	1	1	1	1	1	1	1	1	1	1	1	1	1	1	1	1	1	1	1	1	1	0	1	1	1	0	0	1	1	1	0	1	1	0	3	1	0	1	1	1	0
2	1	34	1	1	1	0	1	1	1	1	1	1	1	1	1	1	1	1	1	1	1	1	1	1	1	1	1	1	1	1	0	1	1	0	0	1	1	1	1	1	1	0	2	0	1	1	1	2	1
0	2	28	1	0	1	0	1	4	1	1	1	1	1	1	1	1	1	1	1	1	1	1	1	1	1	1	1	1	1	2	0	1	1	1	0	0	0	1	0	1	1	1	3	1	0	0	1	1	1
2	3	34	1	1	1	3	0	1	1	1	1	1	1	1	1	1	1	1	1	1	1	0	1	0	0	1	1	1	1	2	1	1	1	0	0	1	1	0	0	1	1	1	3	1	0	1	1	1	1
2	1	25	1	4	1	1	1	4	0	1	1	1	1	0	1	1	1	1	1	1	1	1	1	1	1	1	0	1	1	1	1	1	1	1	0	1	1	0	0	1	1	1	3	1	1	1	1	0	1
0	1	33	0	1	1	0	1	3	1	0	0	1	1	1	1	1	1	1	0	0	0	1	0	0	1	0	1	1	0	3	0	1	1	1	0	0	0	0	0	1	1	0	3	1	2	1	0	1	1
0	3	26	0	0	1	2	0	0	1	1	1	1	1	1	0	0	0	1	0	0	1	0	0	0	1	1	1	1	0	2	0	1	1	1	0	0	0	0	0	0	0	0	3	1	2	0	1	1	0
0	4	34	1	0	1	0	1	3	1	1	1	1	1	1	1	1	1	1	1	0	0	1	1	1	1	1	1	1	1	1	1	1	1	1	0	1	1	1	0	1	1	1	3	1	0	1	1	2	0
3	1	28	0	2	1	0	1	2	0	0	1	1	1	1	1	1	1	1	0	1	0	0	0	0	0	0	1	1	1	1	0	1	1	1	0	1	1	1	0	1	1	1	3	1	0	1	1	1	0
2	2	34	1	0	1	2	1	3	1	1	1	1	1	1	1	1	1	1	1	1	1	1	1	0	1	1	1	1	1	2	0	1	1	0	0	1	1	1	0	1	1	0	3	1	0	1	0	2	0
0	1	25	1	4	1	1	1	3	0	1	1	1	1	1	1	1	1	1	1	1	1	1	1	0	0	1	0	1	0	3	1	1	1	0	0	1	1	1	0	1	1	1	3	1	1	1	1	2	1
2	2	34	0	2	1	0	1	2	0	1	1	1	1	0	1	1	1	1	0	0	0	1	1	0	1	0	1	1	1	1	1	1	1	1	0	0	0	1	0	1	1	1	3	1	2	0	0	2	1
0	4	28	0	0	1	4	1	4	0	0	1	1	1	1	0	0	0	0	0	0	0	0	0	0	0	0	1	1	1	2	0	1	1	1	0	0	0	1	0	0	0	1	3	1	2	1	0	2	0
0	4	32	1	0	1	0	1	5	1	0	1	1	1	1	1	1	1	1	1	0	0	1	1	0	1	1	1	1	1	1	1	1	1	1	0	1	1	1	0	1	1	1	1	0	0	1	1	1	1
0	4	27	1	2	1	4	1	3	1	1	1	1	1	1	1	1	1	1	1	1	1	1	1	0	1	1	1	1	1	1	1	1	1	1	0	1	1	1	1	1	1	1	3	1	0	1	1	1	1
2	0	26	1	1	1	0	1	1	0	1	1	1	0	1	1	1	1	1	1	1	1	1	1	1	1	1	1	1	1	1	0	1	1	0	0	1	1	1	0	1	1	1	2	0	1	1	0	1	0
0	4	36	1	0	1	0	1	4	0	1	1	0	1	1	1	1	1	1	1	0	1	0	0	0	1	0	1	1	1	2	0	1	1	1	0	1	0	1	0	1	1	1	3	1	0	1	1	2	1
2	0	29	0	1	1	0	1	2	1	1	1	1	1	1	1	1	1	1	0	1	1	1	1	0	1	1	1	1	1	2	1	1	1	0	0	1	1	0	0	1	1	1	3	1	0	0	1	1	0
2	0	32	0	0	1	1	1	2	0	0	1	0	1	1	1	1	1	0	0	0	0	1	0	0	1	0	1	1	1	1	1	1	1	1	0	0	0	1	0	1	1	0	3	1	1	1	1	1	1
0	2	37	0	1	1	0	1	2	0	0	1	1	1	1	1	1	1	0	0	0	0	0	1	0	0	0	0	1	0	3	0	1	1	1	0	0	0	1	0	0	1	1	3	1	0	1	0	1	0
2	2	29	1	1	1	5	1	1	1	1	1	1	1	1	1	1	1	1	1	1	0	0	1	0	1	1	1	1	1	2	1	1	1	0	0	0	1	1	0	0	1	1	3	1	0	1	1	1	0
0	4	28	1	0	1	0	1	5	1	0	1	1	1	1	1	1	1	1	1	0	0	1	1	0	1	1	1	1	1	1	1	1	1	1	0	1	1	1	0	1	1	1	1	0	0	1	1	1	1
0	4	37	1	1	1	1	1	3	1	1	1	1	1	0	1	0	1	1	1	1	1	1	1	0	1	1	1	1	1	1	1	1	1	1	0	1	1	1	1	1	1	1	3	1	0	1	1	1	1
2	0	33	1	2	1	0	1	1	0	1	1	1	1	1	1	1	1	1	1	1	1	1	1	1	1	1	1	1	1	1	0	1	1	0	0	1	1	1	0	1	1	1	2	0	1	1	0	1	0
0	4	26	1	0	1	0	1	4	0	1	1	1	1	1	0	1	1	1	1	0	1	0	0	0	1	0	1	1	1	2	0	1	1	1	0	1	0	1	0	1	1	1	3	1	0	1	1	2	1
2	0	34	0	0	1	2	1	2	1	1	1	1	1	1	1	1	1	1	0	1	1	1	1	0	1	1	1	1	1	2	1	1	1	0	0	1	1	0	0	1	1	1	3	1	0	0	1	1	0
2	0	28	0	2	1	1	1	2	0	0	1	1	1	1	1	1	1	0	0	0	0	1	0	0	1	0	1	1	1	1	1	1	1	1	0	0	0	1	0	1	1	0	3	1	1	1	1	1	1
0	2	34	0	1	1	0	1	2	0	0	1	1	1	1	1	0	1	0	0	0	0	0	1	0	0	0	0	1	0	3	0	1	1	1	0	0	0	1	0	0	1	1	3	1	0	1	0	1	0
2	2	31	1	0	1	5	1	1	1	1	1	1	1	0	1	1	1	1	1	1	0	0	1	0	1	1	1	1	1	2	1	1	1	0	0	0	1	1	0	0	1	1	3	1	0	1	1	1	0
2	2	29	1	1	1	0	1	3	1	1	1	1	1	1	1	1	1	1	1	1	1	1	1	1	1	1	1	1	1	0	1	1	1	0	0	1	1	1	0	1	1	0	3	1	0	1	1	1	0
2	1	32	1	0	1	0	1	1	1	1	1	1	1	1	0	1	1	1	1	1	1	1	1	1	1	1	1	1	1	1	0	1	1	0	0	1	1	1	1	1	1	0	2	0	1	1	1	2	1
0	2	37	1	1	1	1	1	4	1	1	1	1	1	1	1	1	1	1	1	1	1	1	1	1	1	1	1	1	1	2	0	1	1	1	0	0	0	1	0	1	1	1	3	1	0	0	1	1	1
2	3	29	1	0	1	0	0	1	1	1	1	1	1	1	1	1	1	1	1	1	1	0	1	0	0	1	1	1	1	2	1	1	1	0	0	1	1	0	0	1	1	1	3	1	0	1	1	1	1
2	1	28	1	1	1	1	1	4	0	1	1	1	1	1	1	0	1	1	1	1	1	1	1	1	1	1	0	1	1	1	1	1	1	1	0	1	1	0	0	1	1	1	3	1	1	1	1	0	1
0	1	37	0	0	1	2	1	3	1	0	0	1	1	1	1	1	1	1	0	0	0	1	0	0	1	0	1	1	0	3	0	1	1	1	0	0	0	0	0	1	1	0	3	1	2	1	0	1	1
0	3	33	0	1	1	0	0	0	1	1	1	1	1	1	0	0	0	1	0	0	1	0	0	0	1	1	1	1	0	2	0	1	1	1	0	0	0	0	0	0	0	0	3	1	2	0	1	1	0
0	4	26	1	0	1	0	1	3	1	1	1	1	1	1	1	1	1	1	1	0	0	1	1	1	1	1	1	1	1	1	1	1	1	1	0	1	1	1	0	1	1	1	3	1	0	1	1	2	0
3	1	34	0	0	1	0	1	2	0	0	1	1	1	1	1	1	1	1	0	1	0	0	0	0	0	0	1	1	1	1	0	1	1	1	0	1	1	1	0	1	1	1	3	1	0	1	1	1	0
2	2	28	1	4	1	2	1	3	1	1	1	1	1	1	1	1	1	1	1	1	1	1	1	0	1	1	1	1	1	2	0	1	1	0	0	1	1	1	0	1	1	0	3	1	0	1	0	2	0
0	1	34	1	0	1	2	1	3	0	1	1	1	1	1	1	1	1	1	1	1	1	1	1	0	0	1	0	1	0	3	1	1	1	0	0	1	1	1	0	1	1	1	3	1	1	1	1	2	1
2	2	25	0	1	1	0	1	2	0	1	1	1	1	0	1	1	1	1	0	0	0	1	1	0	1	0	1	1	1	1	1	1	1	1	0	0	0	1	0	1	1	1	3	1	2	0	0	2	1
0	4	34	0	2	1	4	1	4	0	0	1	1	1	1	1	0	0	0	0	0	0	0	0	0	0	0	1	1	1	2	0	1	1	1	0	0	0	1	0	0	0	1	3	1	2	1	0	2	0
0	4	28	1	3	1	2	1	5	1	0	1	1	1	1	1	1	1	1	1	0	0	1	1	0	1	1	1	1	1	1	1	1	1	1	0	1	1	1	0	1	1	1	1	0	0	1	1	1	1
0	4	32	1	0	1	1	1	3	1	1	1	0	1	1	1	1	1	1	1	1	1	1	1	0	1	1	1	1	1	1	1	1	1	1	0	1	1	1	1	1	1	1	3	1	0	1	1	1	1
2	0	27	1	2	1	0	1	1	0	1	1	1	1	1	1	1	1	1	1	1	1	1	1	1	1	1	1	1	1	1	0	1	1	0	0	1	1	1	0	1	1	1	2	0	1	1	0	1	0
3	1	26	0	1	1	0	1	2	0	0	1	1	1	1	1	1	1	1	0	1	0	0	0	0	0	0	1	1	1	1	0	1	1	1	0	1	1	1	0	1	1	1	3	1	0	1	1	1	0
2	2	48	1	0	1	0	1	3	1	1	1	1	1	1	1	1	1	1	1	1	1	1	1	0	1	1	1	1	1	2	0	1	1	0	0	1	1	1	0	1	1	0	3	1	0	1	0	2	0
0	1	29	1	1	1	1	1	3	0	1	1	1	0	1	1	1	1	1	1	1	1	1	1	0	0	1	0	1	0	3	1	1	1	0	0	1	1	1	0	1	1	1	3	1	1	1	1	2	1
2	2	32	0	0	1	0	1	2	0	1	1	1	1	0	1	1	1	1	0	0	0	1	1	0	1	0	1	1	1	1	1	1	1	1	0	0	0	1	0	1	1	1	3	1	2	0	0	2	1
0	4	37	0	1	1	4	1	4	0	0	1	0	1	1	1	0	0	0	0	0	0	0	0	0	0	0	1	1	1	2	0	1	1	1	0	0	0	1	0	0	0	1	3	1	2	1	0	2	0
0	4	42	1	1	1	0	1	5	1	0	1	1	1	1	1	1	1	1	1	0	0	1	1	0	1	1	1	1	1	1	1	1	1	1	0	1	1	1	0	1	1	1	1	0	0	1	1	1	1
0	4	28	1	0	1	0	1	3	1	1	1	1	1	1	1	1	1	1	1	1	1	1	1	0	1	1	1	1	1	1	1	1	1	1	0	1	1	1	1	1	1	1	3	1	0	1	1	1	1
2	0	37	1	1	1	2	1	1	0	1	1	1	0	1	1	1	1	1	1	1	1	1	1	1	1	1	1	1	1	1	0	1	1	0	0	1	1	1	0	1	1	1	2	0	1	1	0	1	0
0	4	33	1	2	1	0	1	4	0	1	1	1	1	1	1	1	1	1	1	0	1	0	0	0	1	0	1	1	1	2	0	1	1	1	0	1	0	1	0	1	1	1	3	1	0	1	1	2	1
2	0	26	0	0	1	0	1	2	1	1	1	1	1	1	1	1	1	1	0	1	1	1	1	0	1	1	1	1	1	2	1	1	1	0	0	1	1	0	0	1	1	1	3	1	0	0	1	1	0
2	0	34	0	0	1	4	1	2	0	0	1	1	1	1	1	1	1	0	0	0	0	1	0	0	1	0	1	1	1	1	1	1	1	1	0	0	0	1	0	1	1	0	3	1	1	1	1	1	1
0	2	28	0	2	1	0	1	2	0	0	1	1	1	1	1	1	1	0	0	0	0	0	1	0	0	0	0	1	0	3	0	1	1	1	0	0	0	1	0	0	1	1	3	1	0	1	0	1	0
2	2	34	1	1	1	5	1	1	1	1	1	1	1	1	1	1	1	1	1	1	0	0	1	0	1	1	1	1	1	2	1	1	1	0	0	0	1	1	0	0	1	1	3	1	0	1	1	1	0
2	2	31	1	0	1	0	1	3	1	1	1	1	1	1	1	1	1	1	1	1	1	1	1	1	1	1	1	1	1	0	1	1	1	0	0	1	1	1	0	1	1	0	3	1	0	1	1	1	0
2	1	29	1	1	1	1	1	1	1	1	1	1	1	1	1	1	1	1	1	1	1	1	1	1	1	1	1	1	1	1	0	1	1	0	0	1	1	1	1	1	1	0	2	0	1	1	1	2	1
0	2	32	1	0	1	0	1	4	1	1	1	1	1	1	1	1	1	1	1	1	1	1	1	1	1	1	1	1	1	2	0	1	1	1	0	0	0	1	0	1	1	1	3	1	0	0	1	1	1
2	3	37	1	1	1	2	0	1	1	1	1	1	1	1	1	1	1	1	1	1	1	0	1	0	0	1	1	1	1	2	1	1	1	0	0	1	1	0	0	1	1	1	3	1	0	1	1	1	1
2	1	29	1	1	1	1	1	4	0	1	1	1	1	1	1	1	1	1	1	1	1	1	1	1	1	1	0	1	1	1	1	1	1	1	0	1	1	0	0	1	1	1	3	1	1	1	1	0	1
0	1	28	0	0	1	2	1	3	1	0	0	1	1	1	1	1	1	1	0	0	0	1	0	0	1	0	1	1	0	3	0	1	1	1	0	0	0	0	0	1	1	0	3	1	2	1	0	1	1
0	3	37	0	1	1	0	0	0	1	1	1	1	1	1	0	0	0	1	0	0	1	0	0	0	1	1	1	1	0	2	0	1	1	1	0	0	0	0	0	0	0	0	3	1	2	0	1	1	0
0	4	33	1	0	1	0	1	3	1	1	1	1	1	1	1	1	1	1	1	0	0	1	1	1	1	1	1	1	1	1	1	1	1	1	0	1	1	1	0	1	1	1	3	1	0	1	1	2	0
3	1	26	0	2	1	0	1	2	0	0	1	1	1	1	1	1	1	1	0	1	0	0	0	0	0	0	1	1	1	1	0	1	1	1	0	1	1	1	0	1	1	1	3	1	0	1	1	1	0
2	2	34	1	0	1	0	1	3	1	1	1	1	1	1	1	1	1	1	1	1	1	1	1	0	1	1	1	1	1	2	0	1	1	0	0	1	1	1	0	1	1	1	3	1	0	1	0	2	0
0	1	28	1	1	1	0	1	3	0	1	1	1	1	1	1	1	1	1	1	1	1	1	1	0	0	1	0	1	0	3	1	1	1	0	0	1	1	1	0	1	1	1	3	1	1	1	1	2	1
2	2	34	0	2	1	0	1	2	0	1	1	1	1	0	1	1	1	1	0	0	0	1	1	0	1	0	1	1	1	1	1	1	1	1	0	0	0	1	0	1	1	1	3	1	2	0	0	2	1
0	4	34	0	0	1	4	1	4	0	0	1	1	1	1	1	0	0	0	0	0	0	0	0	0	0	0	1	1	1	2	0	1	1	1	0	0	0	1	0	0	0	1	3	1	2	1	0	2	0
0	4	28	1	0	1	0	1	5	1	0	1	1	1	1	1	1	1	1	1	0	0	1	1	0	1	1	1	1	1	1	1	1	1	1	0	1	1	1	0	1	1	1	1	0	0	1	1	1	1
0	4	32	1	2	1	2	1	3	1	1	1	1	1	1	1	1	1	1	1	1	1	1	1	0	1	1	1	1	1	1	1	1	1	1	0	1	1	1	1	1	1	1	3	1	0	1	1	1	1
2	0	27	1	1	1	0	1	1	0	1	1	1	1	1	1	1	1	1	1	1	1	1	1	1	1	1	1	1	1	1	0	1	1	0	0	1	1	1	0	1	1	1	2	0	1	1	0	1	0
0	4	26	1	0	1	0	1	4	0	1	1	0	1	1	1	1	1	1	1	0	1	0	0	0	1	0	1	1	1	2	0	1	1	1	0	1	0	1	0	1	1	1	3	1	0	1	1	2	1
2	0	36	0	1	1	2	1	2	1	1	1	1	1	1	1	1	1	1	0	1	1	1	1	0	1	1	1	1	1	2	1	1	1	0	0	1	1	0	0	1	1	1	3	1	0	0	1	1	0
2	0	29	0	0	1	0	1	2	0	0	1	1	0	1	1	1	1	0	0	0	0	1	0	0	1	0	1	1	1	1	1	1	1	1	0	0	0	1	0	1	1	0	3	1	1	1	1	1	1
0	2	32	0	1	1	0	1	2	0	0	1	1	1	1	1	1	1	0	0	0	0	0	1	0	0	0	0	1	0	3	0	1	1	1	0	0	0	1	0	0	1	1	3	1	0	1	0	1	0
2	2	37	1	1	1	5	1	1	1	1	1	1	1	1	1	1	1	1	1	1	0	0	1	0	1	1	1	1	1	2	1	1	1	0	0	0	1	1	0	0	1	1	3	1	0	1	1	1	0
0	4	29	1	0	1	2	1	5	1	0	1	0	1	1	1	1	1	1	1	0	0	1	1	0	1	1	1	1	1	1	1	1	1	1	0	1	1	1	0	1	1	1	1	0	0	1	1	1	1
0	4	28	1	1	1	1	1	3	1	1	1	1	1	1	1	1	1	1	1	1	1	1	1	0	1	1	1	1	1	1	1	1	1	1	0	1	1	1	1	1	1	1	3	1	0	1	1	1	1
2	0	37	1	2	1	0	1	1	0	1	1	1	1	1	1	1	1	1	1	1	1	1	1	1	1	1	1	1	1	1	0	1	1	0	0	1	1	1	0	1	1	1	2	0	1	1	0	1	0
3	1	33	0	0	1	0	1	2	0	0	1	1	1	1	1	1	1	1	0	1	0	0	0	0	0	0	1	1	1	1	0	1	1	1	0	1	1	1	0	1	1	1	3	1	0	1	1	1	0
2	2	26	1	0	1	0	1	3	1	1	1	1	1	1	1	1	1	1	1	1	1	1	1	0	1	1	1	1	1	2	0	1	1	0	0	1	1	1	0	1	1	1	3	1	0	1	0	2	0
0	1	34	1	2	1	0	1	3	0	1	1	1	1	1	1	1	1	1	1	1	1	1	1	0	0	1	0	1	0	3	1	1	1	0	0	1	1	1	0	1	1	1	3	1	1	1	1	2	1
2	2	28	0	1	1	0	1	2	0	1	1	1	1	0	1	1	1	1	0	0	0	1	1	0	1	0	1	1	1	1	1	1	1	1	0	0	0	1	0	1	1	1	3	1	2	0	0	2	1
0	4	34	0	0	1	4	1	4	0	0	1	1	1	1	1	0	0	0	0	0	0	0	0	0	0	0	1	1	1	2	0	1	1	1	0	0	0	1	0	0	0	1	3	1	2	1	0	2	0
0	4	31	1	1	1	0	1	5	1	0	1	1	1	1	1	1	1	1	1	0	0	1	1	0	1	1	1	1	1	1	1	1	1	1	0	1	1	1	0	1	1	1	1	0	0	1	1	1	1
0	4	29	1	0	1	0	1	3	1	1	1	1	1	1	1	1	1	1	1	1	1	1	1	0	1	1	1	1	1	1	1	1	1	1	0	1	1	1	1	1	1	1	3	1	0	1	1	1	1
2	0	32	1	1	1	2	1	1	0	1	1	1	1	1	1	1	1	1	1	1	1	1	1	1	1	1	1	1	1	1	0	1	1	0	0	1	1	1	0	1	1	1	2	0	1	1	0	1	0
0	4	37	1	0	1	0	1	4	0	1	1	1	1	1	1	1	1	1	1	0	1	0	0	0	1	0	1	1	1	2	0	1	1	1	0	1	0	1	0	1	1	1	3	1	0	1	1	2	1
2	0	29	0	0	1	0	1	2	1	1	1	1	1	1	1	1	1	1	0	1	1	1	1	0	1	1	1	1	1	2	1	1	1	0	0	1	1	0	0	1	1	1	3	1	0	0	1	1	0
2	0	28	0	1	1	1	1	2	0	0	1	1	1	1	1	1	1	0	0	0	0	1	0	0	1	0	1	1	1	1	1	1	1	1	0	0	0	1	0	1	1	0	3	1	1	1	1	1	1
0	2	37	0	0	1	0	1	2	0	0	1	1	1	1	0	1	1	0	0	0	0	0	1	0	0	0	0	1	0	3	0	1	1	1	0	0	0	1	0	0	1	1	3	1	0	1	0	1	0
2	2	33	1	1	1	5	1	1	1	1	1	1	1	1	1	1	1	1	1	1	0	0	1	0	1	1	1	1	1	2	1	1	1	0	0	0	1	1	0	0	1	1	3	1	0	1	1	1	0
2	2	26	1	0	1	0	1	3	1	1	1	1	1	1	1	1	1	1	1	1	1	1	1	1	1	1	1	1	1	0	1	1	1	0	0	1	1	1	0	1	1	0	3	1	0	1	1	1	0
2	1	34	1	0	1	0	1	1	1	1	1	1	1	1	1	1	1	1	1	1	1	1	1	1	1	1	1	1	1	1	0	1	1	0	0	1	1	1	1	1	1	0	2	0	1	1	1	2	1
0	2	28	1	2	1	1	1	4	1	1	1	1	1	1	1	1	1	1	1	1	1	1	0	1	1	1	1	1	1	2	0	1	1	1	0	0	0	1	0	1	1	1	3	1	0	0	1	1	1
2	3	34	1	0	1	2	0	1	1	1	1	1	1	0	1	1	1	1	1	1	1	0	1	0	0	1	1	1	1	2	1	1	1	0	0	1	1	0	0	1	1	1	3	1	0	1	1	1	1
2	1	25	1	1	1	0	1	4	0	1	1	1	1	1	1	1	1	1	1	1	1	1	0	1	1	1	0	1	1	1	1	1	1	1	0	1	1	0	0	1	1	1	3	1	1	1	1	0	1
0	1	25	0	2	1	2	1	3	1	0	0	1	1	1	1	1	1	1	0	0	0	1	0	0	1	0	1	1	0	3	0	1	1	1	0	0	0	0	0	1	1	0	3	1	2	1	0	1	1
0	3	34	0	0	1	0	0	0	1	1	1	1	0	1	0	0	0	1	0	0	1	0	0	0	1	1	1	1	0	2	0	1	1	1	0	0	0	0	0	0	0	1	3	1	2	0	1	1	0
2	0	28	0	0	1	0	1	2	1	1	1	0	1	0	1	1	1	1	0	1	1	1	0	0	1	1	1	1	1	2	1	1	1	0	0	1	1	0	0	1	1	1	3	1	0	0	1	1	0
2	0	32	0	2	1	1	1	2	0	0	1	1	1	1	1	1	1	0	0	0	0	1	0	0	1	0	1	1	1	1	1	1	1	1	0	0	0	1	0	1	1	0	3	1	1	1	1	1	1
0	2	27	0	1	1	0	1	2	0	0	1	1	1	1	1	1	1	0	0	0	0	0	1	0	0	0	0	1	0	3	0	1	1	1	0	0	0	1	0	0	1	1	3	1	0	1	0	1	0
2	2	26	1	0	1	5	1	1	1	1	1	1	1	1	1	1	1	1	1	1	0	0	1	0	1	1	1	1	1	2	1	1	1	0	0	0	1	1	0	0	1	1	3	1	0	1	1	1	0
2	2	36	1	1	1	0	1	3	1	1	1	1	1	1	1	1	1	1	1	1	1	1	1	1	1	1	1	1	1	0	1	1	1	0	0	1	1	1	0	1	1	0	3	1	0	1	1	1	0
2	1	29	1	0	1	1	1	1	1	1	1	1	1	1	1	1	1	1	1	1	1	1	0	1	1	1	1	1	1	1	0	1	1	0	0	1	1	1	1	1	1	0	2	0	1	1	1	2	1
2	3	32	1	1	1	2	0	1	1	1	1	1	1	1	1	1	1	1	1	1	1	0	1	0	0	1	1	1	1	2	1	1	1	0	0	1	1	0	0	1	1	1	3	1	0	1	1	1	1
2	1	37	1	1	1	1	1	4	0	1	1	1	1	1	1	1	1	1	1	1	1	1	0	1	1	1	0	1	1	1	1	1	1	1	0	1	1	0	0	1	1	1	3	1	1	1	1	0	1
0	1	29	0	0	1	2	1	3	1	0	0	1	1	1	1	1	1	1	0	0	0	1	0	0	1	0	1	1	0	3	0	1	1	1	0	0	0	0	0	1	1	0	3	1	2	1	0	1	1
0	3	28	0	1	1	0	0	0	1	1	1	1	1	1	0	0	0	1	0	0	1	0	0	0	1	1	1	1	0	2	0	1	1	1	0	0	0	0	0	0	0	1	3	1	2	0	1	1	0
[truncated: 9 more columns]
